# Supplementary material for: Correlates and determinants of transport-related physical activity among adults: an interdisciplinary systematic review
Source: BMC Public Health. 2022 Aug 10;22:1519. doi: 10.1186/s12889-022-13937-9 (PMC9363261; doi:10.1186/s12889-022-13937-9)
Supplement: Supplementary file 2 — Additional file 2. Article quality assessment table. Quality assessment table for articles included within systematic review. [file 12889_2022_13937_MOESM2_ESM.xlsx]

## Sheet: Quality Assessment Table
Study ID	Quality rating	Modified Newcastle-Ottawa Quality Assessment Scale	SELECTION 1 - Representativeness of the sample	SELECTION 2 - Sample size	SELECTION 3 - Non-respondents	SELECTION 4 - Ascertainment of the exposure (risk factor)	COMPARABILITY	OUTCOME 1 - Assessment of the outcome:	OUTCOME 2 - Statistical test	OUTCOME 3 - Longitudinal only
Adams, 2013	Fair	6*	Somewhat*	Justified*	Unsatisfactory	No description	Comparable*	Self-report*	Appropriate*	NA
Adams, 2016	Good	8*	Truly*	Justified*	Satisfactory*	Validated**	Comparable*	Self-report*	Appropriate*	NA
Adams, 2017	Good	7*	Somewhat*	Justified*	Satisfactory*	Non-validated*	Comparable*	Self-report*	Appropriate*	NA
Adlakha, 2015	Good	8*	Truly*	Justified*	Satisfactory*	Validated**	Comparable*	Self-report*	Appropriate*	NA
Adlakha, 2017	Fair	5*	Somewhat*	Not justified	Unsatisfactory	Non-validated*	Comparable*	Self-report*	Appropriate*	NA
Aliyas, 2019	Good	7*	Somewhat*	Justified*	Satisfactory*	Non-validated*	Comparable*	Self-report*	Appropriate*	NA
Aliyas, 2020	Good	8*	Somewhat*	Justified*	Satisfactory*	Validated**	Comparable*	Self-report*	Appropriate*	NA
Amorim, 2010	Good	8*	Somewhat*	Justified*	Satisfactory*	Validated**	Comparable*	Self-report*	Appropriate*	NA
Barr, 2019	Fair	6*	Truly*	Justified*	No description	Non-validated*	Comparable*	Self-report*	Appropriate*	NA
Barranco-Ruiz, 2019	Fair	6*	Somewhat*	Not justified	Unsatisfactory	Validated**	Comparable*	Self-report*	Appropriate*	NA
Bauman, 2011	Good	7*	Truly*	Justified*	Satisfactory*	Non-validated*	Comparable*	Self-report*	Appropriate*	NA
Bopp, 2014	Fair	6*	Somewhat*	Justified*	Unsatisfactory	Non-validated*	Comparable*	Self-report*	Appropriate*	NA
Bopp, 2019	Fair	6*	Somewhat*	Not justified	Unsatisfactory	Non-validated*	Comparable*	Self-report*	Appropriate*	Complete participant follow-up*
Borchardt, 2019	Fair	6*	Somewhat*	Justified*	Unsatisfactory	Non-validated*	Comparable*	Self-report*	Appropriate*	NA
Brondeel, 2016	Good	7*	Truly*	Justified*	No description	Non-validated*	Comparable*	Record linkage**	Appropriate*	NA
Cerin, 2013	Good	7*	Truly*	Justified*	Satisfactory*	Non-validated*	Comparable*	Self-report*	Appropriate*	NA
Chudyk, 2017	Fair	5*	Somewhat*	Not justified	No description	Non-validated*	Comparable*	Self-report*	Appropriate*	NA
Cleland, 2010	Good	7*	Truly*	Justified*	Satisfactory*	Non-validated*	Comparable*	Self-report*	Appropriate*	NA
Cleland, 2012	Fair	6*	Truly*	Justified*	No description	Non-validated*	Comparable*	Self-report*	Appropriate*	NA
Cleland, 2020	Good	8*	Somewhat*	Justified*	Satisfactory*	Non-validated*	Comparable*	Self-report*	Appropriate*	Acceptable participant follow-up*
Corseuil Giehl, 2017	Good	8*	Truly*	Justified*	Satisfactory*	Validated**	Comparable*	Self-report*	Appropriate*	NA
Dedele, 2019	Fair	6*	Truly*	Not justified	Satisfactory*	Non-validated*	Comparable*	Self-report*	Appropriate*	NA
Del Duca, 2013	Fair	6*	Somewhat*	Not justified	Satisfactory*	Non-validated*	Comparable*	Self-report*	Appropriate*	NA
de Matos, 2018	Good	7*	Truly*	Justified*	Satisfactory*	Non-validated*	Comparable*	Self-report*	Appropriate*	NA
Durand, 2017	Fair	5*	Somewhat*	Not justified	No description	Non-validated*	Comparable*	Self-report*	Appropriate*	NA
Eichinger, 2015	Fair	6*	Somewhat*	Not justified	No description	Validated**	Comparable*	Self-report*	Appropriate*	NA
Falconer, 2017	Fair	6*	Somewhat*	Justified*	No description	Non-validated*	Comparable*	Self-report*	Appropriate*	NA
Freeland, 2013	Good	7*	Truly*	Justified*	Satisfactory*	Non-validated*	Comparable*	Self-report*	Appropriate*	NA
Ghani, 2018	Fair	5*	Somewhat*	Not justified	No description	Non-validated*	Comparable*	Self-report*	Appropriate*	NA
Gul, 2019	Good	7*	Somewhat*	Justified*	Satisfactory*	Non-validated*	Comparable*	Self-report*	Appropriate*	NA
Kwasniewska, 2010	Fair	6*	Truly*	Justified*	No description	Non-validated*	Comparable*	Self-report*	Appropriate*	NA
Li, 2020	Good	7*	Truly*	Justified*	Satisfactory*	Non-validated*	Comparable*	Self-report*	Appropriate*	NA
Liao, 2017	Fair	6*	Truly*	Not justified	Satisfactory*	Non-validated*	Comparable*	Self-report*	Appropriate*	NA
Lima, 2017	Good	7*	Somewhat*	Not justified	Satisfactory*	Validated**	Comparable*	Self-report*	Appropriate*	NA
Lopes, 2018	Fair	6*	Somewhat*	Justified*	No description	Non-validated*	Comparable*	Self-report*	Appropriate*	NA
Lu, 2017	Fair	5*	Truly*	Not justified	No description	Non-validated*	Comparable*	Self-report*	Appropriate*	NA
Mackenbach, 2016	Good	7*	Somewhat*	Justified*	Satisfactory*	Non-validated*	Comparable*	Self-report*	Appropriate*	NA
Malambo, 2017	Fair	6*	Somewhat*	Not justified	No description	Validated**	Comparable*	Self-report*	Appropriate*	NA
Matsushita, 2015	Good	7*	Somewhat*	Justified*	Satisfactory*	Non-validated*	Comparable*	Self-report*	Appropriate*	NA
Mertens, 2019	Good	8*	Somewhat*	Justified*	Satisfactory*	Validated**	Comparable*	Self-report*	Appropriate*	Insufficient follow-up
Molina-García, 2014	Fair	5*	Somewhat*	Not justified	No description	Non-validated*	Comparable*	Self-report*	Appropriate*	NA
Mumford, 2011	Good	7*	Somewhat*	Justified*	No description	Validated**	Comparable*	Self-report*	Appropriate*	Insufficient follow-up
Nathan, 2014	Fair	5*	Unrepresentative	Not justified	No description	Validated**	Comparable*	Self-report*	Appropriate*	NA
Nordfjærn, 2019	Good	7*	Somewhat*	Justified*	Satisfactory*	Non-validated*	Comparable*	Self-report*	Appropriate*	NA
Padrão, 2012	Fair	5*	Somewhat*	Justified*	No description	No description of the measurement tool	Comparable*	Self-report*	Appropriate*	NA
Panter, 2014	Good	8*	Somewhat*	Justified*	Satisfactory*	Non-validated*	Comparable*	Self-report*	Appropriate*	Acceptable participant follow-up*
Panter, 2011 (Correlates)	Good	7*	Somewhat*	Justified*	No description	Non-validated*	Comparable*	Self-report*	Appropriate*	NA
Panter, 2011	Fair	6*	Somewhat*	Justified*	Unsatisfactory	Non-validated*	Comparable*	Self-report*	Appropriate*	Insufficient follow-up
Pelclova, 2013	Good	7*	Somewhat*	Justified*	No description	Validated**	Comparable*	Self-report*	Appropriate*	NA
Perchoux, 2017	Good	7*	Somewhat*	Justified*	Satisfactory*	Non-validated*	Comparable*	Self-report*	Appropriate*	NA
Quinn, 2017	Fair	6*	Truly*	Justified*	No description	Non-validated*	Comparable*	Self-report*	Appropriate*	NA
Reilly, 2013	Fair	5*	Somewhat*	Not justified	No description	Non-validated*	Comparable*	Self-report*	Appropriate*	NA
Ryan, 2018	Fair	5*	Somewhat*	Not justified	No description	Non-validated*	Comparable*	Self-report*	Appropriate*	NA
Saris, 2013	Good	7*	Truly*	Justified*	Unsatisfactory	Validated**	Comparable*	Self-report*	Appropriate*	NA
Shimura, 2012	Fair	6*	Truly*	Justified*	No description	Non-validated*	Comparable*	Self-report*	Appropriate*	Insufficient follow-up
Simons, 2017	Fair	6*	Somewhat*	Not justified	No description	Validated**	Not comparable	Self-report*	Appropriate*	NA
Slater, 2016	Good	7*	Somewhat*	Justified*	Satisfactory*	Non-validated*	Comparable*	Self-report*	Appropriate*	NA
Thern, 2015	Good	7*	Somewhat*	Justified*	Satisfactory*	Non-validated*	Comparable*	Self-report*	Appropriate*	NA
Van Cauwenberg, 2012	Fair	6*	Somewhat*	Not justified	Satisfactory*	Non-validated*	Comparable*	Self-report*	Appropriate*	NA
Van Cauwenberg, 2013	Fair	5*	Truly*	Not justified	No description	Non-validated*	Comparable*	Self-report*	Appropriate*	NA
Van Cauwenberg, 2014	Fair	6*	Somewhat*	Justified*	No description	Non-validated*	Comparable*	Self-report*	Appropriate*	NA
Van Dyck, 2010	Good	7*	Somewhat*	Justified*	Satisfactory*	Non-validated*	Comparable*	Self-report*	Appropriate*	NA
Van Dyck, 2013	Fair	6*	Somewhat*	Justified*	No description	Non-validated*	Comparable*	Self-report*	Appropriate*	NA
van Heeswijck, 2015	Fair	6*	Somewhat*	Not justified	No description	Non-validated*	Comparable*	Independent blind assessment**	Appropriate*	NA
Veitch, 2013	Fair	6*	Somewhat*	Justified*	No description	Non-validated*	Comparable*	Self-report*	Appropriate*	NA
Wasfi, 2013	Fair	5*	Somewhat*	Not justified	No description	Non-validated*	Comparable*	Self-report*	Appropriate*	NA
Weber Corseuil, 2012	Fair	6*	Somewhat*	Justified*	No description	Non-validated*	Comparable*	Self-report*	Appropriate*	NA
Wilson, 2012	Good	7*	Somewhat*	Justified*	Satisfactory*	Non-validated*	Comparable*	Self-report*	Appropriate*	NA
Witten, 2012	Fair	6*	Somewhat*	Justified*	No description	Non-validated*	Comparable*	Self-report*	Appropriate*	NA
Yang, 2017	Fair	6*	Somewhat*	Justified*	No description	Non-validated*	Comparable*	Self-report*	Appropriate*	Insufficient follow-up
Yang, 2020	Fair	5*	Somewhat*	Not justified	No description	Non-validated*	Comparable*	Self-report*	Appropriate*	NA
Yu, 2020	Fair	5*	Truly*	Not justified	No description	Non-validated*	Comparable*	Self-report*	Appropriate*	NA
Zwald, 2014	Good	8*	Truly*	Justified*	Satisfactory*	Validated**	Comparable*	Self-report*	Appropriate*	NA
